# Supplementary material for: Characterization of the Hoof Bacterial Communities of Active Digital Dermatitis Lesions in Feedlot Cattle
Source: Microorganisms. 2024 Jul 19;12(7):1470. doi: 10.3390/microorganisms12071470 (PMC11278616; doi:10.3390/microorganisms12071470)
Supplement: Supplementary file 1 [file microorganisms-12-01470-s001.zip]

Archive with 1 entries (1 files):
- microorganisms-3051131-supplementary.pdf
